# Supplementary material for: Flavonoids Regulate Redox-Responsive Transcription Factors in Glioblastoma and Microglia
Source: Cells. 2023 Dec 12;12(24):2821. doi: 10.3390/cells12242821 (PMC10871111; doi:10.3390/cells12242821)
Supplement: Supplementary file 1 [file cells-12-02821-s001.zip]

Archive with 1 entries (1 files):
- cells-2725838-supplementary.pdf
